# Supplementary material for: A Real-Time Automated Deep Learning Workflow for Non-invasive High-Magnification Imaging of C. elegans
Source: bioRxiv. 2026 Jun 4:2026.06.01.729022. Preprint. [Version 1] doi: 10.64898/2026.06.01.729022 (PMC13252091; doi:10.64898/2026.06.01.729022)
Supplement: Supplement 1 — Movie S1. Real-time tracking at 40× magnification. Representative video of an adult C. elegans moving rapidly within a microfluidic chamber during 40× imaging. The worm was tracked by real-time head-based recentering, while autofocus operated concurrently to preserve focus throughout the tracking process. [file media-1.zip]

Archive with 1 entries (1 files):
- Movie S1. Real-time tracking at 40× magnification..mp4
