# Supplementary material for: A Real-Time Automated Deep Learning Workflow for Non-invasive High-Magnification Imaging of C. elegans
Source: bioRxiv. 2026 Jun 4:2026.06.01.729022. Preprint. [Version 1] doi: 10.64898/2026.06.01.729022 (PMC13252091; doi:10.64898/2026.06.01.729022)
Supplement: Supplement 2 — Movie S2. Real-time autofocus during tracking at 10×. Representative video showing the autofocus procedure used during tracking. The z-drive sampled axial positions around the initial focal plane, and each image was processed by worm segmentation and sharpness analysis to determine the optimal focus position. [file media-2.zip]

Archive with 1 entries (1 files):
- Movie S2. Real-time autofocus during tracking at 10×..mp4
